# Supplementary material for: Evolutionary Adaptation by Repetitive Long-Term Cultivation with Gradual Increase in Temperature for Acquiring Multi-Stress Tolerance and High Ethanol Productivity in Kluyveromyces marxianus DMKU 3-1042
Source: Microorganisms. 2022 Apr 9;10(4):798. doi: 10.3390/microorganisms10040798 (PMC9032449; doi:10.3390/microorganisms10040798)
Supplement: Supplementary file 1 [file microorganisms-10-00798-s001.zip]

Archive with 1 entries (1 files):
- microorganisms-1654758-supplementary.pdf
